# Supplementary material for: Neutralization profiles of HIV-1 viruses from the VRC01 Antibody Mediated Prevention (AMP) trials
Source: PLoS Pathog. 2023 Jun 29;19(6):e1011469. doi: 10.1371/journal.ppat.1011469 (PMC10337935; doi:10.1371/journal.ppat.1011469)
Supplement: S1 Table — (XLSX) [file ppat.1011469.s001.xlsx]

## Sheet: S1
			Placebo- IC80 (µg/ml)											VRC01 low dose- IC80 (µg/ml)											VRC01 high dose- IC80 (µg/ml)
		VIRUS	VRC01	VRC07-523LS	3BNC117	CAP256.25	PGDM1400	PGT121	10-1074	10E8v4			VIRUS	VRC01	VRC07-523LS	3BNC117	CAP256.25	PGDM1400	PGT121	10-1074	10E8v4			VIRUS	VRC01	VRC07-523LS	3BNC117	CAP256.25	PGDM1400	PGT121	10-1074	10E8v4
		H703_0537_011s_2B5											H703_0514_150Es_A4_V02_028											V703_0458_260_RE_sga6H5_s
		H703_0472_030s											V703_3000_090_RE_pblib001_s											H703_0578_130_RE_cs
		V703_0537_110_RE_pblib003_s											V703_2769_050_RE_pblib002_s											H703_0805_770_RE_e10C9s
		H703_0537_011s_4H1											H703_0520_030Es											H703_0805_770_RE_e10F8s
		H703_0739_110s											H703_1551_143s_2G8											V703_1383_240_RE_pblib003_s
		H703_1471_190s											H703_1828_220Es											H703_1714_080c
		H703_2304_150_RE_cs											H703_0967_040s											H703_1383_240_RE_e5D3s
		H703_2117_110_RE_e2A10s											V703_0712_250_RE_pblib002_s											H703_1758_260_RE_cs
		H703_2149_060_RE_eB10s											V703_0309_100_RE_pblib002_s											V703_1383_240_RE_pblib002_s
		H703_1764_250_RE_cs											H703_0636_200Es											H703_1945_090s_3D5
		H703_2805_08											H703_0309_100s											H703_1783_170Es
		H703_1675_G613s											H703_0597_190_RE_e5A1s											H703_1945_090s_2F1
		H703_1675_080s											H703_0860_150Es											H703_0993_110_RE_cs
		H703_2631_150_RE_e2F8s											V703_0597_190_RE_pblib003_s											V703_2372_170_RE_con_s
		V703_1915_250_RE_sgaA3_s											V703_2141_160_RE_sga3D6_s											V703_1407_090_RE_pblib003_s
		H703_1313_040s											V703_3000_090_RE_pblib002_s											H703_1945_090s_2A3
		H703_0629_150_RE_e5A2s											H703_1687_100Es											H703_1407_090s_4G4
		H703_2788_030Es_B1											H703_1026_120Es_A5											V703_1240_201_RE_pblib003_s
		H703_2018_240_RE_e6A1s											V703_0597_190_RE_pblib002_s											V703_1240_201_RE_sga4F1_s
		H703_1750_140Es											H703_0109_210s											H703_0795_040s
		V703_0629_150_RE_pblib004_s											H703_0322_130s_M1I											V703_1855_162_RE_pblib003_s
		V703_0629_150_RE_pblib003_s											H703_1194_150_RE_cs											H703_1453_240_RE_e9B7s
		H703_0279_110s											H703_0948_170_RE_e4D2s											V703_1034_190_RE_pblib003_s
		H703_1848_190_RE_e6D1s											H703_1807_240_RE_cs											V703_1453_240_RE_pblib002_s
		V703_1848_190_RE_pblib002_s											V703_1194_150_RE_pblib002_s											H703_1034_190_RE_e5D5s
		H703_2539_070_RE_e6F6s											V703_0712_250_RE_pblib001_s											V703_1034_190_RE_pblib002_s
		V703_0629_150_RE_pblib002_s											H703_0790_190_RE_e5G1s											V703_1240_201_RE_sga3D1_s
		V703_0279_110_RE_pblib002_s											V703_0510_260_RE_pblib001_s											H703_1689_110_RE_e4E6s
		H703_0566_160s											H703_1357_230Es_H1											V703_1714_080_RE_pblib002_s
		H703_1060_080s											V703_0510_260_RE_pblib002_s											V703_1255_260_RE_pblib003_s
		H703_0013_090Es											H703_0406_240_RE_e12B2s											H703_0944_180s
		V703_0566_160_RE_pblib002_s											H703_2934_110_RE_cs											V703_0132_200_RE_pblib002_s
		H703_0203_081_RE_e8A5s											H703_0482_250Es											H703_0132_200s_10H3
		H703_0646_051sN											H703_2769_050_RE_p01s											H703_0157_090s
		V703_0203_081_RE_pblib002_s											H703_1798_170_RE_p01s											H703_1515_120Es
		V703_1104_100_RE_pblib001_s											V703_0015_110_RE_pblib002_s											H703_1670_220_RE_cs
		H703_0217_050e_2A3											H703_0015_110s											V703_1515_120_RE_pblib002_s
		V703_0217_050_RE_pblib002_s											H703_0406_240_RE_e11E4s
		H703_0926_070s_2H2											V703_0510_260_RE_pblib003_s											% Neutralized	62	84	54	43	38	41	54	76
		H703_1789_230_RE_e3A3s											V703_0790_190_RE_pblib002_s											*GMT(IC80)-All viruses	5.14	0.93	4.72	1.19	1.79	3.86	2.13	4.56
		H703_0842_200Es											V703_1586_210_RE_sga3E8_s											*GMT(IC80)-only <10ug/ml	2.06	0.49	1.16	0.02	0.02	0.26	0.27	3.03
		H703_1104_100_Re10A5s											V703_1586_210_RE_pblib002_s
		H703_1104_100_Re10GS											H703_0514_150s_6C1
		V703_2805_080_RE_pblib002_s											H703_0514_150Es_F4_V03_024
		H703_1889_100Es											H703_0902_140_RE_p01s
		V703_1298_080_RE_pblib002_s											H703_1446_040s
		H703_0865_070s											V703_0514_150_RE_pblib004_s
													H703_0455_160_RE_cs
		% Neutralized	66	91	64	57	60	53	53	72			H703_2038_260_RE_e5C3s
		*GMT(IC80)-All viruses	3.73	0.59	2.33	0.53	0.98	2.3	2.49	4.29
		*GMT(IC80)-only <10ug/ml	1.5	0.43	0.64	0.03	0.13	0.28	0.39	2.44			% Neutralized	53	86	59	51	53	69	69	80
													*GMT(IC80)-All viruses	6.15	1.21	2.88	0.9	1.12	1.08	1.29	3.67
													*GMT(IC80)-only <10ug/ml	1.96	0.75	0.68	0.04	0.08	0.29	0.35	2.51
			Placebo- IC80 (µg/ml)											VRC01 low dose- IC80 (µg/ml)											VRC01 high dose- IC80 (µg/ml)
		VIRUS	VRC01	VRC07-523LS	3BNC117-LS	CAP256.25	PGDM1400	PGT121.414LS	10-1074-LS	10E8v4			VIRUS	VRC01	VRC07-523LS	3BNC117-LS	CAP256.25	PGDM1400	PGT121.414LS	10-1074-LS	10E8v4			VIRUS	VRC01	VRC07-523LS	3BNC117-LS	CAP256.25	PGDM1400	PGT121.414LS	10-1074-LS	10E8v4
		H704_0855_080_EsN											H704_0011_240_RE_pb002_s											H704_1747_170_RE_con_s
		H704_1783_150_RE_cs											H704_0011_240_RE_pb003_s											H704_1969_210_RE_pbsga002_s
		H704_0944_180_RE_cs											H704_0011_240_RE_pb001_s											H704_2536_030_RE_p003s
		H704_2684_181_RE_p001s											H704_3023_260_RE_pblib002_s											H704_1481_220_eN02A
		H704_1775_030cN_SynGtoA_567											H704_0893_180_RE_p002s											H704_1969_210EsN
		H704_1930_170_RE_c01s_1523A											H704_2407_150_RE_p002s											H704_2171_250_RE_con_s
		H704_2684_181_RE_pblib006_s											H704_0893_180_RE_pblib002_s											H704_1481_220_eN01G
		V704_0128_220_RE_pblib002_s											H704_1731_070eN_12											H704_2536_030_RE_p002s
		H704_1930_170_RE_c02s_1523G											H704_1731_070eN_04											V704_1350_750_RE_pbsga001_s
		H704_1180_070EsN											H704_0592_060sN											H704_0029_170_RE_p003s
		H704_1535_030sN											H704_3023_260_RE_pblib001_s											H704_0892_090_RE_p002s
		H704_2541_080_RE_p003s											H704_2407_150_RE_p003s											H704_2524_240EsN_A
		H704_2448_240_RE_cs											H704_2061_140_RE_cs											H704_2408_040_EsN
		H704_1180_070_RE_pblib027_s											H704_1262_250_RE_cs_2448A											H704_0904_250_RE_pblib001_s
		H704_2541_080_RE_p001s											H704_0751_190_RE_p001s											V704_0622_250_RE_pblib001_s
		H704_1429_090_eN1A											H704_2189_030sN											H704_0892_090EsN_293A
		H704_1706_050sN											H704_3039_140EsN											H704_2524_240EsN_G
		H704_2095_130_RE_cs											H704_0751_190_RE_p002s											H704_0714_720_RE_p001s
		H704_2555_240_RE_con_s_vpuG											H704_2407_150sN											H704_0892_090EsN_293G
		H704_0907_130sN											H704_0751_190_RE_p003s											H704_0601_170_RE_cs
		H704_2065_060_RE_p002s											H704_1551_150_EsN											H704_1236_060_EsN1
		H704_1429_090_eN2G											H704_2165_231_EsN											H704_1802_080sN_01
		H704_2065_060_RE_p001s											H704_1551_150_RE_p002s											H704_0503_250_RE_cs
		V704_0372_250_RE_pblib002_s											H704_1332_120_RE_pb001_s											V704_1654_760_RE_pblib001_s
		H704_2541_080EsN											H704_0925_110_RE_cs											H704_1802_080sN_02
		H704_0128_220_RE_pb001_s											H704_2560_250_RE_p002s_1602A											H704_1654_760_RE_pblib006_s
		H704_0026_231_RE_pbsga001_s											H704_1651_150_RE_p002s											H704_0714_720_RE_p003s
		V704_0372_250_RE_pblib001_s											H704_1651_150_EsN											H704_0029_170_RE_p001s
		H704_0856_240_RE_pb001_s											H704_0893_180_RE_pb001_s											H704_0652_110_EsN_2472A
		H704_1183_220EsN 55											H704_0175_100sN											H704_0029_170_RE_p002s
		H704_3000_240_RE_pbsga001_s											H704_1907_251_RE_cs											H704_2251_260_RE_p001_s
		H704_2544_140eN01											H704_2315_160sN											H704_0941_120sN
		H704_0746_760_RE_p002s											H704_1911_240_RE_pblib001_s											H704_1716_090sN 19
		H704_0746_760_RE_p001s											H704_2531_140sN											H704_0892_090_RE_p003s 39
		H704_0644_060sN_prelimSeq											H704_0298_180_RE_cs											H704_1236_070EsN
		H704_2788_060eN_04											H704_0826_040sN											H704_2080_250_RE_cs 67
		H704_0746_760_RE_p003s											H704_2495_180_RE_cs											H704_1236_060_EsN28 (Q23) 37
		H704_0513_150_RE_pblib003_s											H704_1225_310eN28											V704_2251_260_RE_pblib001_s 98
		H704_2981_150_RE_pblib003_s											H704_2838_260_RE_pblib001_s											H704_0831_250_RE_cs 83
		H704_1991_230_RE_p002s_1194T											H704_1225_310eN14											H704_0218_030cN 10
		H704_0513_150_eN01T											H704_0662_190sN											H704_2685_080sN 16
		H704_2788_060eN_12											H704_0562_160_RE_pblib003_s											H704_1328_040_EsN
		H704_0513_150_eN02C											H704_2838_260_RE_pblib002_s											H704_1941_120sN 3
		H704_2981_150_RE_pblib005_s											H704_0562_160eN01											H704_2901_190_RE_pblib002_s 30
		H704_1991_230_RE_p001s_1194T											H704_0562_160eN04											H704_2164_030_EsN
		H704_2839_140_RE_cs											H704_2150_230_RE_e05s											H704_0340_150EsN 53
		H704_3000_240_RE_pbsga002_s											H704_0562_160eN02											H704_2901_170_RE_sga01_s 30
		H704_2981_150_RE_p002s_2559A											H704_2560_250_RE_p001s_1602A											H704_2164_030_RE_p002s 45
		H704_2544_150_RE_p001s											H704_0478_160_RE_pblib002_s											H704_2901_190EsN_01T
		H704_0911_150sN											H704_2624_200_RE_con_s											H704_2148_260EsN
		H704_2767_070sN											H704_3083_040_EsN											H704_2901_190EsN_02C
		H704_2834_210_RE_pb002_s											H704_1712_090sN											H704_2777_210_sN_02A
		H704_0886_250_RE_p001s											H704_0985_100sN											H704_2777_210_sN_01G
		H704_0575_060_EsN1A											H704_0478_160EsN											H704_1168_080_RE_p002s
		H704_2834_210_RE_pb001_s											H704_2625_090EsN											H704_1168_080sN
		H704_3008_040EsN																						H704_1481_220_RE_p002s
		H704_0575_060_EsN2T											% Neutralized	78	96	76	5	27	49	56	84			H704_1654_760_RE_p002s
		H704_1528_240_RE_pblib_001_s											*GMT(IC80)-All viruses	3.15	0.82	1.1	15.08	5.99	2.11	1.41	2.85			H704_1739_220_EsN_816T
		H704_0847_030_EsN_02C											*GMT(IC80)-only <10ug/ml	1.88	0.74	0.45	0	0.15	0.17	0.15	1.92			H704_1739_210_RE_p002s_CtoTat8
		H704_0575_060_RE_p002s																						H704_2643_210_RE_p001s
		H704_1109_140_RE_cs
		H704_0847_030_EsN_01T																						% Neutralized	73	97	68	15	30	55	63	73
		H704_0496_040sN																						*GMT(IC80)-All viruses	3.38	0.55	1.75	11.1	6.45	1.64	1.03	3.07
		H704_2981_150_RE_p001s_2559A																						*GMT(IC80)-only <10ug/ml	1.83	0.49	0.53	0.11	0.27	0.17	0.15	1.51
		H704_2544_140eN02
		H704_0726_080sN
		H704_0445_180_RE_con_s
		H704_1835_150_RE_p001s_2484A
		H704_1835_150_RE_p002s_2484A
		% Neutralized	90	97	90	9	38	50	57	90
		*GMT(IC80)-All viruses	1.88	0.51	0.81	12.43	3.96	1.88	1.43	1.91
		*GMT(IC80)-only <10ug/ml	1.64	0.52	0.56	0.02	0.24	0.15	0.18	1.46
