# Supplementary material for: Neutralization profiles of HIV-1 viruses from the VRC01 Antibody Mediated Prevention (AMP) trials
Source: PLoS Pathog. 2023 Jun 29;19(6):e1011469. doi: 10.1371/journal.ppat.1011469 (PMC10337935; doi:10.1371/journal.ppat.1011469)
Supplement: S2 Table — (XLSX) [file ppat.1011469.s002.xlsx]

## Sheet: S2
Supplementary Table 2. Predicted coverage >90% of triple bNAb combinations against circulating viruses. Individual bNAbs had an IC80 <1ug/ml.
HVTN 703 - Subtype C
	Active Coverage	10-1074 PGDM1400 VRC07-523LS	10-1074 CAP256.25 VRC07-523LS	10E8v4 CAP256.25 VRC07-523LS	10E8v4 PGDM1400 VRC07-523LS	CAP256.25 PGT121 VRC07-523LS	PGDM1400 PGT121 VRC07-523LS	3BNC117 CAP256.25 PGT121	10-1074 10E8v4 VRC07-523LS	10-1074 10E8v4 CAP256.25	10E8v4 CAP256.25 PGT121	10-1074 3BNC117 CAP256.25	10E8v4 PGT121 VRC07-523LS	10-1074 10E8v4 PGDM1400	10E8v4 3BNC117 PGDM1400
	1	1	0.97	0.97	0.97	0.94	0.94	0.94	0.94	0.94	0.94	0.91	0.91	0.91	0.91
	2	0.53	0.56	0.47	0.38	0.56	0.5	0.5	0.41	0.31	0.28	0.5	0.38	0.25	0.25
	3	0.19	0.25	0.03	0.03	0.22	0.19	0.16	0.03	0.03	0.03	0.19	0.03	0.03	0.03
HVTN 704 - Subtype B
	Active Coverage	10-1074 VRC07-523LS 10E8v4+	PGT121 VRC07-523LS 10E8v4	10E8v4 PGDM1400 VRC07-523LS	10-1074 10E8v4 3BNC117	10E8v4 3BNC117 PGT121	10-1074 PGDM1400 VRC07-523LS	10E8v4 CAP256.25 VRC07-523LS	10-1074 3BNC117 PGDM1400	10-1074 CAP256.25 VRC07-523LS	10-1074 3BNC117 CAP256.25	10E8v4 3BNC117 PGDM1400	3BNC117 PGDM1400 PGT121	10-1074 10E8v4 VRC01	10E8v4 PGT121 VRC01
	1	1	1	1	0.97	0.97	0.94	0.94	0.94	0.91	0.91	0.91	0.91	0.91	0.91
	2	0.52	0.39	0.18	0.42	0.39	0.39	0.18	0.3	0.39	0.3	0.24	0.3	0.3	0.24
	3	0.12	0.12	0	0.15	0.15	0	0	0	0	0	0	0	0.12	0.12
